# Supplementary material for: Model-checking ecological state-transition graphs
Source: PLoS Comput Biol. 2022 Jun 6;18(6):e1009657. doi: 10.1371/journal.pcbi.1009657 (PMC9203009; doi:10.1371/journal.pcbi.1009657)
Supplement: S1 Notebook — Zip archive containing: (1) “README” is a text file explaining how to install ecco (Section 1.2.2), (2) “Borana_model.rr” is a text file containing the system description of the Borana model (Table 1 and S1 Table), (3) “S1_notebook.ipynb” is a Jupyter notebook covering the Borana model analysis (Section 2), (4) “S1_notebook.html” is a static HTML preview of this notebook. (ZIP) [file pcbi.1009657.s005.zip]

Archive with 5 entries (4 files):
- S1_Notebook/
- S1_Notebook/Borana_model.rr
- S1_Notebook/README
- S1_Notebook/S1_notebook.html
- S1_Notebook/S1_notebook.ipynb
