# Supplementary material for: Model-checking ecological state-transition graphs
Source: PLoS Comput Biol. 2022 Jun 6;18(6):e1009657. doi: 10.1371/journal.pcbi.1009657 (PMC9203009; doi:10.1371/journal.pcbi.1009657)
Supplement: S1 Notebook — Zip archive containing: (1) “README” is a text file explaining how to install ecco (Section 1.2.2), (2) “Borana_model.rr” is a text file containing the system description of the Borana model (Table 1 and S1 Table), (3) “S1_notebook.ipynb” is a Jupyter notebook covering the Borana model analysis (Section 2), (4) “S1_notebook.html” is a static HTML preview of this notebook. (ZIP) [file pcbi.1009657.s005.zip › S1_Notebook/Borana_model.rr]

variables:
 Gr+: Grasses
 Sh-: Shrubs
 Tr-: Savanna trees
 Sa-: Tree saplings
 Cr-: Crops
 Lv-: Livestock (cattle)
 Gz-: Wild grazers
 Bw-: Wild browsers

controls:
 Alt*: Altitude
 Fb*: Fire ban
 Cb*: Crop ban
 Wl*: Wildlife
 Ps*: Pastoralism
 Ig*: Intensive grazing
 BLv*: Browsing livestock

rules:
[Low fire] Fb-, Gr+ >> Sh-, Sa-, Lv-, Gz-, Bw-
[High fire] Fb-, Gr+ >> Sh-, Tr-, Sa-, Lv-, Gz-, Bw-
[Trees] Sa+ >> Tr+
[Grass] Sh-, Tr-, Sa-, Cr- >> Gr+
[CCW] Alt+, Fb+, Gr-, Sa+ >> Sh-, Tr+
[Bushland] Alt-, Sh+, Tr- >> Sa-
[Grazers] Wl+, Gr+, Lv- >> Gz+
[Browsers] Wl+, Sh+, Lv- >> Bw+
[Browsers] Wl+, Sa+, Lv- >> Bw+
[Livestock] Ps+, Gr+ >> Lv+, Gz-, Bw-
[Livestock] Ps+, BLv+, Sh+ >> Lv+, Gz-, Bw-
[Livestock] Ps+, BLv+, Sa+ >> Lv+, Gz-, Bw-
[Grazing] Gr+, Lv+ >> Sh+, Sa+
[Grazing] Gr+, Gz+ >> Sh+, Sa+
[Intensive grazing] Ig+, Lv+ >> Gr-, Lv-
[Browsing] Bw+ >> Gr+, Sh-, Sa-, Bw-
[Browsing] BLv+, Lv+ >> Gr+, Sh-, Sa-, Bw-
[Crops] Alt+, Cb-, Tr+ >> Gr-, Sh-, Sa-, Cr+, Lv-, Gz-, Bw-
[Crops] Cr+ >> Gr+, Cr-
