# Supplementary material for: Model-checking ecological state-transition graphs
Source: PLoS Comput Biol. 2022 Jun 6;18(6):e1009657. doi: 10.1371/journal.pcbi.1009657 (PMC9203009; doi:10.1371/journal.pcbi.1009657)
Supplement: S1 Notebook — Zip archive containing: (1) “README” is a text file explaining how to install ecco (Section 1.2.2), (2) “Borana_model.rr” is a text file containing the system description of the Borana model (Table 1 and S1 Table), (3) “S1_notebook.ipynb” is a Jupyter notebook covering the Borana model analysis (Section 2), (4) “S1_notebook.html” is a static HTML preview of this notebook. (ZIP) [file pcbi.1009657.s005.zip › S1_Notebook/README]

Jupyter python notebook from the article "Model-checking ecological state-transition graphs (S1 Notebook)"

Git repository of the implemented toolkit: https://github.com/fpom/ecco
Version used: https://github.com/fpom/ecco/releases/tag/0.4

Running the notebook with docker:
 - run in the command terminal: docker run -p 8000:8000 franckpommereau/ecco:0.4 jupyterhub
 - navigate in your web browser to: http://localhost:8000/
 - login as user "ecco" with password "ecco"
 - upload "S1_notebook.ipynb" and "Borana_model.rr"
 - open "S1_notebook.ipynb" and run the notebook

A static preview of the notebook results is given in "S1_notebook.html" (open it with your web browser).

Author: Colin Thomas
Licence: CC BY 4.0 (https://creativecommons.org/licenses/by/4.0/)
